# Supplementary material for: Insights into the Risk Factors and Outcomes of Post-COVID-19 Syndrome—Results from a Retrospective, Cross-Sectional Study in Romania
Source: Life (Basel). 2024 Nov 20;14(11):1519. doi: 10.3390/life14111519 (PMC11596014; doi:10.3390/life14111519)
Supplement: Supplementary file 1 [file life-14-01519-s001.zip]

Archive with 1 entries (1 files):
- life-3289877-supplementary.pdf
